# Supplementary material for: A Kinetic Map of the Homomeric Voltage-Gated Potassium Channel (Kv) Family
Source: Front Cell Neurosci. 2019 Aug 20;13:358. doi: 10.3389/fncel.2019.00358 (PMC6710402; doi:10.3389/fncel.2019.00358)
Supplement: Supplementary file 1 [file Table_3.xlsx]

## Sheet: Transcriptome
	Table S3: Transcriptome analysis of the three host cell lines, related to Figures S4 and 9
	Absolute count values (in FPKM) of the expression of ion channel-related genes in CHO-FT, HEK-FT or CV1-FT cell lines,
	obtained by transcriptome sequencing. Alignment was done on CHO genome for CHO-FT cell line, and on human genome for HEK-FT and CV1-FT cell lines.
	Gene	Protein	CHO-FT	CV1-FT	HEK-FT
	KCNA1	Kv1.1	2.2	0	0.08
	KCNA2	Kv1.2	0	0	0.26
	KCNA3	Kv1.3	0.55	0	1.43
	KCNA4	Kv1.4	0.27	1.04	0.03
	KCNA5	Kv1.5	0.64	0	0
	KCNA6	Kv1.6	0	0	0.22
	KCNA7	Kv1.7	0	0.6	0.58
	KCNA10	Kv1.8	0.09	0	0
	KCNB1	Kv2.1	0	0.01	0.43
	KCNB2	Kv2.2	0	0	1.33
	KCNC1	Kv3.1	0	0	1.8
	KCNC2	Kv3.2	0	0	0
	KCNC3	Kv3.3	0	0	1.29
	KCNC4	Kv3.4	1.59	0.25	2.94
	KCND1	Kv4.1	0	0.88	0.98
	KCND2	Kv4.2	0	7.38	0
	KCND3	Kv4.3	0	0	0.39
	KCNF1	Kv5.1	0	0.33	0.29
	KCNG1	Kv6.1	0	1.83	9.03
	KCNG2	Kv6.2	2.82	0	0
	KCNG3	Kv6.3	0	0	2.38
	KCNG4	Kv6.4	0	0.37	0.07
	KCNQ1	Kv7.1	0	0	3.38
	KCNQ2	Kv7.2	0	0	13.25
	KCNQ3	Kv7.3	0	0	0
	KCNQ4	Kv7.4	0.06	0.09	4.29
	KCNQ5	Kv7.5	7.68	2.72	3.75
	KCNV1	Kv8.1	0	0.57	0.03
	KCNV2	Kv8.2	0	0	0.21
	KCNS1	Kv9.1	0	0.07	0
	KCNS2	Kv9.2	0	0	0.02
	KCNS3	Kv9.3	0	4.95	6.21
	KCNH1	Kv10.1	0	2.64	0.21
	KCNH5	Kv10.2	0	0	0
	KCNH2	Kv11.1	0	0	3.56
	KCNH6	Kv11.2	0	0	0.08
	KCNH7	Kv11.3	0	0.12	0
	KCNH8	Kv12.1	0	0	0
	KCNH3	Kv12.2	0	2.7	0.71
	KCNH4	Kv12.3	0	0.16	0.28
	KCNMA1	KCa1.1	0	23.58	6.4
	KCNN1	KCa2.1	0	0.13	2.04
	KCNN2	KCa2.2	0	0.18	0
	KCNN3	KCa2.3	0	4.51	0.21
	KCNN4	KCa3.1	1.93	1.57	0.29
	KCNT1	KCa4.1	0	0.04	0
	KCNT2	KCa4.2	0	0.06	0
	KCNU1	KCa5.1	0	0.36	0
	KCNJ1	Kir1.1	0	0	0.47
	KCNJ2	Kir2.1	0	0	0.81
	KCNJ3	Kir3.1	0	0	0.12
	KCNJ4	Kir2.3	0	5.4	2.01
	KCNJ5	Kir3.4	0	0.15	0.15
	KCNJ6	Kir3.2	0	0.45	0
	KCNJ8	Kir6.1	0	24.11	2.39
	KCNJ9	Kir3.3	0	0	0.08
	KCNJ10	Kir1.2	0	0	0.42
	KCNJ11	Kir6.2	0	0.74	4.4
	KCNJ12	Kir2.2	0	0.03	1.07
	KCNJ13	Kir7.1	0	0.05	0
	KCNJ14	Kir2.4	0	0.1	1.26
	KCNJ15	Kir1.3	0	216.83	0.51
	KCNJ16	Kir5.1	0	0.33	0
	KCNJ18	Kir2.6	0	0	0
	KCNK1	TWIK1	0	0	10.77
	KCNK2	TREK1	0	0.4	0
	KCNK3	TASK1	0.14	0	0.06
	KCNK4	TRAAK1	0	0	0
	KCNK5	TASK2	6.85	0	4.36
	KCNK6	TWIK2	0	1.36	1.72
	KCNK7	TWIK3	0	0	0
	KCNK9	TASK3	0	0	0.18
	KCNK10	TREK2	0	0	0.06
	KCNK12	THIK2	0	0	0.07
	KCNK13	THIK1	0	0.66	0.09
	KCNK15	TASK5	0.38	0	0.82
	KCNK16	TALK1	0	0	0
	KCNK17	TALK2	0	0	0
	KCNK18	TRIK	0	0	0
	SCN1A	Nav1.1	1.07	0.13	0
	SCN2A	Nav1.2	0	2.87	0.18
	SCN3A	Nav1.3	3.22	3.03	0.08
	SCN4A	Nav1.4	0	0.04	0
	SCN5A	Nav1.5	0	7.51	1.01
	SCN7A	Nav2.1	0.02	0	0
	SCN8A	Nav1.6	2.96	0.86	1.26
	SCN9A	Nav1.7	0.02	7.37	2.31
	SCN10A	Nav1.8	0	0.14	0
	SCN11A	Nav1.9	0.02	0.41	0.27
	CACNA1A	Cav2.1	0	0.72	0
	CACNA1B	Cav2.2	0.07	0.02	0.63
	CACNA1C	Cav1.2	1.89	0.11	1.16
	CACNA1D	Cav1.3	0	2.55	2.71
	CACNA1E	Cav2.3	0.02	0.17	0
	CACNA1F	Cav1.4	0.02	0	0.04
	CACNA1G	Cav3.1	3.91	6.36	0.44
	CACNA1H	Cav3.2	0	0.05	6.68
	CACNA1I	Cav3.3	0.04	0	0.06
	CACNA1S	Cav1.1	0.02	0	0
	CNGA1	CNG1	0	0	0.13
	CNGA2	CNG2	0	0	0
	CNGA3	CNG3	0	0.61	0.04
	CNGA4	CNG4	0.05	0	0
	CNGB1	CNGB1	0	0.03	0
	CNGB3	CNGB3	0	0	0
	HCN1	HCN1	0	2.33	0.01
	HCN2	HCN2	0	7.91	3.74
	HCN3	HCN3	0.18	3.71	4.45
	HCN4	HCN4	0	0	0.55
	TRPA1	TRPA1	0	0	3.53
	TRPC1	TRPC1	2.27	17.09	5.28
	TRPC2	TRPC2	0.7	0.48	0
	TRPC3	TRPC3	0.05	0	3.22
	TRPC4	TRPC4	0	0	0.9
	TRPC5	TRPC5	0	0	0
	TRPC6	TRPC6	0	0.2	0
	TRPC7	TRPC7	0.08	19.1	0
	TRPM1	TRPM1	0	0.18	0
	TRPM2	TRPM2	0	0	0.06
	TRPM3	TRPM3	0	7.07	1.03
	TRPM4	TRPM4	7.59	11.15	4.17
	TRPM5	TRPM5	0.18	0	0
	TRPM6	TRPM6	0.03	0.54	0.14
	TRPM7	TRPM7	26.58	7.71	17.22
	TRPM8	TRPM8	0.06	0.07	0
	TRPV1	TRPV1	0	0.08	2.27
	TRPV2	TRPV2	16.25	0	0.87
	TRPV3	TRPV3	0	0.63	0.4
	TRPV4	TRPV4	0	0	0.27
	TRPV5	TRPV5	0	0.6	0
	TRPV6	TRPV6	0	0	0
	CATSPER1	CATSPER1	0	0	0.04
	CATSPER2	CATSPER2	0.38	0.96	2.09
	CATSPER3	CATSPER3	0	0	0.67
	CATSPER4	CATSPER4	0	0.22	0
	HVCN1	HVCN1	5.4	0.26	1.11
	TPCN1	TPCN1	35.5	6.09	10.37
	TPCN2	TPCN2	5.15	6.92	6.21
	MCOLN1	TRPML1	14.83	7.79	6.29
	MCOLN2	TRPML2	0	0	11.32
	MCOLN3	MCOLN3	0	0.24	29.06
	PKD1	TRPP1	9	8.98	36.3
	PKD2	TRPP2	20.27	44.11	7.93
	PKD2L1	TRPP3	0	0	0.15
	PKD2L2	TRPP5	0	6.23	6.64
	Ancillary subunits/chaperone
	KCNAB1	KvBeta1	0.25	0	0.43
	KCNAB2	KvBeta2	130.16	2.71	4.1
	KCNAB3	KvBeta3	0.49	0.28	4.2
	KCNE1	Mink	0	0.13	0
	KCNE2	MIRP1	0	0.15	0.33
	KCNE3	MIRP2	0	0.1	0
	KCNE4	MIRP3	0	4.41	1.38
	KCNE1L	KCNE5	0	0	0.08
	KCNIP1	KChIP1	0	16.61	0
	KCNIP2	KChIP2	0.1	1.84	1.95
	KCNIP3	KChIP3	2.58	1.11	1.32
	KCNIP4	KChIP4	0	1.41	1.34
	SCN1B	NavBeta1	0	16.23	0.98
	SCN2B	NavBeta2	0	0	0.15
	SCN3B	NavBeta3	0	0.29	0.83
	PIAS3	KChAP	23.73	23.03	14.03
	Hsp90b1		687.33	517.75	480.06
	HSP90aa1	HSP90A	311.1	317.54	953.46
	HSP90AB1	HSP90B	ND	700.15	781.55
	AKAP12		128.16	136.86	27.7
	AKAP1		26.45	32.47	30.46
	AKAP7		26	5.03	4.52
	AKAP8		24.37	10.72	10.57
	AKAP13		19.63	22.48	7.73
	AKAP11		18.63	9.75	12.06
	AKAP9		9.54	16.05	9.49
	AKAP10		7.41	7.39	12.76
	AKAP17a		1.44	44.03	20.47
	AKAP3		0.8	0.82	1.71
	AKAP5		0	1.25	2.61
	AKAP6		0	0.95	1.32
	AKAP2		0	10.72	9.09
	YWHAQ	14-3-3	294.48	483.37	201.3
	YWHAH		174.17	218.85	69.48
	YWHAB	14-3-3 beta/alpha	159.4	119.38	117.71
	YWHAZ	14-3-3 zeta	131.74	1013.48	239.92
	YWHAE	14-3-3 epsilon	ND	272.57	696.64
