# Supplementary material for: A Kinetic Map of the Homomeric Voltage-Gated Potassium Channel (Kv) Family
Source: Front Cell Neurosci. 2019 Aug 20;13:358. doi: 10.3389/fncel.2019.00358 (PMC6710402; doi:10.3389/fncel.2019.00358)
Supplement: Supplementary file 2 [file Table_4.xlsx]

## Sheet: KvExpression
Table S4: Absolute count values of the multiplexed gene expression assay, related to Figure S3
IDs	G00-02	G01-11	G01-13	G01-17	G01-18	G14-130	G01-20	G01-22	G02-24	G14-93	G03-27	G14-94	G03-33	G03-36	G14-128	G04-40	G04-41	G05-42	G06-44	G06-47	G14-132	G10-64	G11-68	G12-83	G12-84	G10-65	G11-72	G11-77	G14-99	G07-50	G07-52	G07-54	G07-55	G09-58	G09-59	G09-60	G08-56	G08-57
Samples	CHO-I	Kv1.1-I	Kv1.2-I	Kv1.3-I	Kv1.4-I	Kv1.5-I	Kv1.6-I	Kv1.7-I	Kv2.1-I	Kv2.2-I	Kv3.1-20h	Kv3.2-I	Kv3.3-I	Kv3.4-I	Kv4.1-I	Kv4.2-I	Kv4.3-I	Kv5.1-I	Kv6.1-I	Kv6.3-I	Kv6.4-I	Kv10.1\_003-I	Kv11.1-I	Kv12.2-I	Kv12.3-I	Kv10.2-I	Kv11.2V2-I	Kv11.3-I	Kv12.1-I	Kv7.1-I	Kv7.2-I	Kv7.3-I	Kv7.5-I	Kv9.1-I	Kv9.2-I	Kv9.3-I	Kv8.1-I	Kv8.2-I
Kv1.1	23	1216	17	28	30	53	37	17	17	36	31	28	27	25	46	23	14	77	26	35	8	34	38	48	43	55	44	29	38	26	27	38	44	41	44	45	37	41
Kv1.2	36	57	42201	64	82	101	76	57	31	69	70	83	61	67	104	67	50	74	64	75	28	79	120	106	120	132	87	74	101	96	74	102	112	115	108	74	106	131
Kv1.3	1	1	1	51722	1	33	1	1	1	1	1	16	4	1	3	1	2	1	7	1	7	1	5	1	2	1	3	3	4	2	5	4	1	1	1	3	3	1
Kv1.4	5	7	2	1	126593	5	13	3	6	13	19	6	3	2	6	7	3	3	4	14	4	10	8	3	11	7	3	3	7	14	4	7	4	14	6	6	22	12
Kv1.5	1	1	1	3	1	138208	1	1	1	3	1	8	3	1	1	1	1	1	28	2	14	1	5	1	3	2	1	2	2	2	6	3	1	3	1	1	2	1
Kv1.6	10	12	8	7	22	12	271540	6	16	5	54	10	6	9	9	7	3	8	10	19	4	10	10	8	14	14	6	5	9	14	9	16	21	18	13	12	26	16
Kv1.7	22	20	10	32	51	63	50	9178	27	45	35	40	49	26	43	27	32	25	17	36	10	29	73	60	49	49	48	32	50	51	56	47	44	64	52	55	51	56
Kv2.1	5	8	11	24	18	45	17	20	28520	24	16	10	15	5	18	18	11	24	10	21	9	14	31	26	31	31	25	9	28	31	20	26	25	24	27	46	24	36
Kv2.2	15	26	21	28	37	52	37	20	23	44634	31	22	30	47	60	29	30	30	22	36	18	45	57	52	46	58	43	34	46	38	30	41	49	49	48	51	38	54
Kv3.1	2	7	7	7	24	15	59	5	5	8	199585	8	7	7	7	13	7	8	9	13	7	9	10	6	21	9	14	10	6	21	9	22	16	10	10	9	28	16
Kv3.2	1	1	1	4	4	13	1	1	1	1	1	67159	1	1	1	1	2	1	12	1	2	2	4	2	2	1	2	1	1	1	3	1	2	1	2	1	1	2
Kv3.3	4	13	9	15	19	23	14	6	11	19	14	8	124508	9	55	9	12	18	5	14	7	15	25	28	18	17	17	18	23	32	24	16	22	21	17	27	15	23
Kv3.4	37	52	27	63	74	120	72	45	32	66	75	55	56	95147	98	51	36	79	47	62	26	72	115	83	110	99	93	47	89	66	56	92	89	92	86	72	62	90
Kv4.1	47	61	37	69	98	158	85	82	48	112	101	87	86	78	186122	71	77	107	47	87	28	84	137	98	110	124	119	104	117	118	94	107	120	149	128	106	99	108
Kv4.2	1	6	3	3	6	9	9	6	2	5	8	5	3	4	2	86338	3	2	5	5	4	4	12	3	9	6	5	5	8	19	6	28	9	8	8	12	12	2
Kv4.3	1	2	1	1	2	1	1	1	1	1	1	2	1	1	7	1	26592	3	8	5	3	1	3	1	1	1	3	1	1	4	22	1	1	1	1	3	1	3
Kv5.1	20	22	21	31	37	46	32	25	23	29	39	34	33	17	52	24	24	175119	26	32	15	36	43	48	43	42	35	27	35	26	22	42	38	39	44	31	43	53
Kv6.1	1	1	1	4	3	39	2	1	1	2	2	5	1	1	1	1	1	1	153274	1	20	1	7	1	2	1	3	1	1	2	7	3	2	1	1	2	2	4
Kv6.3	4	8	7	7	23	13	13	3	1	7	13	3	10	8	3	6	6	8	5	103595	7	7	8	5	26	9	5	7	13	11	4	17	13	12	6	9	16	10
Kv6.4	1	1	1	3	1	39	1	1	1	1	1	4	1	1	1	1	1	1	33	1	57941	1	6	1	1	1	1	1	1	1	15	3	1	1	1	1	1	3
Kv10.1	17	21	21	31	61	84	50	38	35	61	68	51	50	37	66	45	44	47	26	40	24	47927	92	79	84	72	76	51	72	88	76	64	67	87	65	61	62	79
Kv11.1	1	1	1	3	1	9	2	2	1	2	3	5	1	1	1	1	1	1	7	1	9	1	22901	5	1	1	4	2	1	1	6	1	1	1	1	1	3	2
Kv12.2	23	38	28	42	45	65	62	30	38	39	51	53	40	37	62	43	32	47	44	49	20	55	67	13182	77	62	63	48	57	47	47	52	73	80	78	45	49	66
Kv12.3	7	7	5	5	11	21	20	3	6	7	19	10	7	8	26	10	6	4	9	29	7	14	11	6	73878	27	8	9	7	13	12	16	21	9	12	16	20	19
Kv10.2	7	21	3	7	16	17	18	8	5	7	50	17	7	6	8	5	12	6	10	34	5	15	12	12	21	53642	11	10	14	19	11	14	15	11	12	9	24	9
Kv11.2	6	10	12	20	29	29	18	17	9	28	19	22	19	14	23	30	21	18	15	21	15	20	28	27	28	36	27678	24	27	33	34	17	31	26	27	16	25	32
Kv11.3	1	1	1	4	1	5	2	1	1	2	2	1	1	3	1	3	4	1	4	1	5	1	1	1	1	3	6	7851	1	1	15	1	1	1	1	2	1	1
Kv12.1	4	7	3	5	13	8	11	4	8	3	18	6	3	1	6	11	4	3	2	10	1	4	4	6	16	9	4	4	30804	23	12	23	12	8	5	8	6	4
Kv7.1	12	16	18	15	44	37	42	14	11	35	67	11	19	17	17	26	26	29	20	20	15	22	26	22	21	33	20	22	32	168092	24	33	20	34	31	25	35	29
Kv7.2	3	3	4	4	4	8	4	4	1	5	4	6	3	2	2	6	8	7	5	7	6	3	8	6	8	6	11	9	3	9	134149	8	5	7	4	3	4	8
Kv7.3	5	3	5	1	11	6	13	5	4	2	52	7	2	6	10	38	2	5	3	9	3	6	14	7	13	11	5	8	14	25	5	110907	12	6	8	4	8	9
Kv7.5	118	203	87	146	311	430	304	175	123	265	283	233	159	146	353	211	205	208	166	304	147	359	361	291	352	357	321	249	288	332	269	376	19016	398	326	310	356	484
Kv9.1	7	10	8	8	25	30	15	5	11	22	30	10	23	9	20	14	14	18	7	16	5	15	33	20	22	26	23	23	30	33	22	12	29	61353	30	36	26	37
Kv9.2	23	22	17	27	37	40	25	28	32	26	37	48	26	34	53	21	22	34	28	29	14	33	43	43	47	45	40	28	42	39	31	43	50	44	75088	33	38	46
Kv9.3	12	17	9	15	19	23	20	14	18	26	17	10	26	11	23	19	11	20	9	20	4	20	30	36	35	29	26	22	26	35	31	22	36	26	23	239680	29	29
Kv8.1	9	8	7	5	22	17	25	7	13	11	21	5	8	3	11	7	12	4	9	15	4	9	9	12	14	16	7	11	11	19	7	16	10	13	9	8	153500	16
Kv8.2	5	12	14	13	30	42	22	19	11	28	26	22	21	13	27	22	21	19	12	33	8	29	31	45	27	46	42	28	37	38	42	28	19	28	22	33	19	48313
ActB	199330	255801	212467	351944	399555	434709	386495	271780	237238	418150	367546	436207	340658	313141	386625	277495	265903	333936	306862	459264	166834	438497	540644	411500	552113	555601	392107	419357	408842	406158	313160	492248	528597	537772	414743	417995	410553	538037
B2M	27830	21992	22685	55381	81338	56093	59254	45428	29190	69725	56100	64327	66244	52187	76347	37349	74294	52559	45829	75741	28360	61439	68326	58958	86736	67586	69482	62794	63183	67141	45673	54846	75270	77400	65993	71576	63840	83426
CENP-A	4124	9516	5177	11398	10511	17308	13467	9098	5615	10298	14109	10146	10686	7889	11204	12615	8256	11328	12466	9666	4365	20141	15626	13747	12700	15901	13200	9004	14463	13428	10948	11923	13353	16241	13606	11727	12936	13198
ERCC1	4553	3992	3663	7999	9925	11842	7519	5395	5432	9166	7240	8168	8566	6196	7773	4920	4603	8565	3825	6369	3303	5805	14122	8801	7832	16040	9885	8085	12555	10339	6226	6949	7781	13180	8492	7294	8424	11610
HSPA9	15858	17082	6333	27012	32408	39197	30656	20066	7272	23453	16952	23284	14878	23606	28997	26499	14951	14370	23896	41082	18910	44874	19899	19113	51358	20706	20175	26307	17883	25744	21275	39920	47780	23189	25629	30246	26709	41838
PGK1	22444	52735	29045	62998	61012	176114	95542	45237	28138	64281	66044	62890	59483	39794	59147	94959	33970	57884	50859	47877	26389	77030	90218	68968	81414	84450	76836	51813	88061	58004	47962	64745	72479	80937	67609	61694	60177	87109
POLR2A	3044	3985	3149	7131	8022	11278	8839	4252	3856	7700	9505	7620	6623	5406	9790	5605	6972	7681	5907	5199	3841	5944	8842	7046	6920	9070	8299	8509	10485	7227	6049	8226	7465	10073	7776	6770	7728	8397
Vim	117159	154144	134737	253135	340362	396605	309435	209436	173157	330720	272587	286787	267695	226012	280737	274436	249623	287938	155572	266641	99516	191240	443745	333271	364351	413113	373204	329510	394217	489025	378005	313607	340317	419806	352195	277861	317493	394959
cdc7	1807	3395	2199	4738	4864	8537	6508	3502	2547	4986	5891	4661	4702	3542	6074	5297	4236	5062	4124	4182	1597	6297	6242	5567	5653	7018	5578	4769	6283	6015	4075	4964	5678	7299	5571	4722	5679	7201
NEG_A	15	21	15	11	29	19	26	7	6	19	23	15	6	10	16	10	10	12	10	28	11	19	14	26	36	27	13	22	17	36	18	41	30	13	27	24	23	29
NEG_B	21	34	26	30	42	71	39	16	25	42	41	24	30	11	33	24	38	28	19	32	18	29	68	52	60	55	64	38	61	72	59	49	54	72	40	42	55	58
NEG_C	2	1	2	1	1	4	1	1	4	3	2	6	1	3	1	1	2	1	2	1	3	3	7	1	3	2	1	1	1	5	19	2	4	6	1	2	1	4
NEG_D	5	5	5	2	5	11	4	2	5	2	2	8	4	3	6	3	4	2	3	8	8	9	7	9	7	8	7	1	3	6	6	4	7	5	4	3	8	5
NEG_E	29	26	20	16	24	27	31	14	28	21	24	16	9	16	12	13	9	11	13	30	21	16	20	20	37	37	27	20	25	47	16	29	32	21	26	24	33	25
NEG_F	15	22	12	7	14	26	10	14	18	12	14	13	20	7	27	18	10	18	7	27	10	24	30	32	37	26	31	12	30	26	23	30	21	33	29	69	25	25
NEG_G	4	9	13	12	13	18	21	15	8	11	13	12	10	3	24	8	8	15	12	8	9	15	18	20	24	26	14	13	21	13	11	23	30	29	23	20	19	24
NEG_H	7	8	9	7	17	34	22	18	13	17	22	15	6	19	28	9	19	18	18	25	12	21	27	35	26	28	27	15	26	18	20	23	31	33	29	31	23	33
POS_A	46302	59779	41676	32776	40747	40564	33606	25776	45229	41485	26580	40531	30800	29407	36213	27144	31959	28749	33184	43370	33389	43351	39515	32664	48135	40249	32076	44815	30851	40852	31858	46752	46297	43346	38864	39454	39763	46963
POS_B	12115	16052	11241	9713	11281	11226	9319	7160	12615	10978	7652	10875	9238	8773	9962	8059	9423	8422	9762	11919	9376	12121	11007	9391	12971	11040	9238	11937	8934	11443	9174	12615	12744	11817	10713	10893	10908	12948
POS_C	3311	4375	2930	2746	3159	3081	2663	1982	3116	3016	2202	3013	2563	2464	2701	2186	2526	2307	2618	3244	2681	3481	2906	2646	3582	3081	2556	3290	2419	3144	2537	3582	3625	3163	2803	2947	3014	3377
POS_D	823	1050	680	709	782	791	659	481	842	728	563	761	673	652	784	552	627	588	669	837	694	861	779	681	896	759	724	806	607	798	649	922	896	883	692	756	793	977
POS_E	158	228	164	135	171	173	118	85	152	163	99	168	122	89	138	105	131	106	115	173	121	197	171	125	216	157	133	162	121	144	142	189	199	170	169	148	161	222
POS_F	82	116	75	54	88	81	73	52	85	59	80	56	45	35	90	58	47	47	61	96	59	92	88	68	101	81	64	72	67	76	66	111	98	84	87	93	98	103
