# Supplementary material for: A Kinetic Map of the Homomeric Voltage-Gated Potassium Channel (Kv) Family
Source: Front Cell Neurosci. 2019 Aug 20;13:358. doi: 10.3389/fncel.2019.00358 (PMC6710402; doi:10.3389/fncel.2019.00358)
Supplement: Supplementary file 3 [file Table_5.xlsx]

## Sheet: TableS5 (Cell counts)
	Table S5: Cell counts, related to Figures 3, 5, 6, S7 and S9
	Figure 2	Automated kinetic characterization of CHO rKv1.1 at 25°C
			Cell count(N)
		Panel A	71
		Panel B	70
		Panel C	67
		Panel D	59
		Panel E	69
		Panel F	70
	Figure 3	Kv channels kinetic map at 25°C
	Panel B	IC	Cell count(N)
		CHOWT	72
		Kv1.1	173
		Kv1.2	151
		Kv1.3	96
		Kv1.4	149
		Kv1.5	144
		Kv1.6	73
		Kv1.7	101
		Kv1.8	188
		Kv2.1	54
		Kv2.2	81
		Kv3.1	70
		Kv3.2	93
		Kv3.3	130
		Kv3.4	100
		Kv4.1	96
		Kv4.2	108
		Kv4.3	82
		Kv5.1	43
		Kv6.1	74
		Kv6.2	55
		Kv6.3	43
		Kv6.4	44
		Kv7.1	46
		Kv7.2	56
		Kv7.3	52
		Kv7.4	101
		Kv7.5	58
		Kv8.1	60
		Kv8.2	46
		Kv9.1	53
		Kv9.2	67
		Kv9.3	65
		Kv10.1	44
		Kv10.2	83
		Kv11.1	117
		Kv11.2	64
		Kv11.3	78
		Kv12.1	82
		Kv12.2	53
		Kv12.3	64
		Total	3409
	Figure 4	Kv channels kinetic map at 35°C
	Panel B	IC	Cell count(N)		Panel C
		CHOWT	41		IC	Cell count(N)
		Kv1.1	75			15c	25c	35c
		Kv1.2	45		CHO WT	36	72	41
		Kv1.3	66		Kv4.1	39	96	80
		Kv1.4	54		Kv7.1	74	46	60
		Kv1.5	41		Kv10.2	72	83	77
		Kv1.6	41		Kv11.1	79	117	108
		Kv1.7	84		Kv11.3	53	78	71
		Kv1.8	126
		Kv2.1	53
		Kv2.2	52
		Kv3.1	34
		Kv3.2	33
		Kv3.3	78
		Kv3.4	52
		Kv4.1	80
		Kv4.2	112
		Kv4.3	27
		Kv5.1	33
		Kv6.1	30
		Kv6.2	75
		Kv6.3	27
		Kv6.4	26
		Kv7.1	60
		Kv7.2	50
		Kv7.3	53
		Kv7.4	113
		Kv7.5	51
		Kv8.1	37
		Kv8.2	40
		Kv9.1	36
		Kv9.2	34
		Kv9.3	36
		Kv10.1	51
		Kv10.2	77
		Kv11.1	108
		Kv11.2	53
		Kv11.3	71
		Kv12.1	61
		Kv12.2	42
		Kv12.3	92
		Total	2350
	Figure 5	Kinetic properties of active Kv channels at 35°C
		Max Current				Activation Voltage				Activation TC				Deactivatoin TC				Inactivation factor				Inactivation Recovery				AP-Inactivation
	Panel A	IC	Cell count(N)		Panel B	IC	Cell count(N)		Panel C	IC	Cell count(N)		Panel D	IC	Cell count(N)		Panel E	IC	Cell count(N)		Panel F	IC	Cell count(N)		Panel G	IC	Cell count(N)
		Kv1.1	66			Kv1.1	66			Kv12.3	3			Kv1.1	19			Kv1.1	43			Kv1.1	32			Kv1.1	53
		Kv1.2	41			Kv1.2	41			Kv10.1	26			Kv1.2	26			Kv1.2	34			Kv1.2	17			Kv1.2	39
		Kv1.3	65			Kv1.3	65			Kv11.1	4			Kv1.3	12			Kv1.3	60			Kv1.3	27			Kv1.3	62
		Kv1.4	51			Kv1.4	51			Kv10.2	30			Kv1.4	3			Kv1.4	46			Kv1.4	24			Kv1.4	49
		Kv1.5	34			Kv1.5	34			Kv11.3	4			Kv1.5	18			Kv1.5	30			Kv1.5	8			Kv1.5	31
		Kv1.6	40			Kv1.6	40			Kv12.1	3			Kv1.6	26			Kv1.6	35			Kv1.6	31			Kv1.6	40
		Kv1.7	73			Kv1.7	73			Kv2.2	39			Kv1.7	3			Kv1.7	58			Kv1.7	18			Kv1.7	70
		Kv10.1	36			Kv10.1	36			Kv2.1	53			Kv10.1	26			Kv10.1	33			Kv2.1	13			Kv10.1	31
		Kv10.2	32			Kv10.2	32			Kv1.2	41			Kv10.2	9			Kv10.2	32			Kv2.2	18			Kv10.2	32
		Kv11.1	13			Kv11.1	13			Kv1.5	34			Kv11.1	12			Kv11.1	13			Kv3.1	13			Kv11.1	13
		Kv11.3	10			Kv11.3	10			Kv1.6	40			Kv11.3	9			Kv11.3	10			Kv3.2	9			Kv11.3	10
		Kv12.1	17			Kv12.1	17			Kv1.4	51			Kv12.1	7			Kv12.1	17			Kv3.3	24			Kv12.1	16
		Kv12.3	14			Kv12.3	14			Kv1.3	65			Kv12.3	5			Kv12.3	14			Kv3.4	17			Kv12.3	14
		Kv2.1	53			Kv2.1	53			Kv1.1	66			Kv2.1	47			Kv2.1	51			Kv4.1	6			Kv2.1	47
		Kv2.2	39			Kv2.2	39			Kv4.1	25			Kv2.2	25			Kv2.2	38			Kv4.2	6			Kv2.2	38
		Kv3.1	34			Kv3.1	34			Kv4.3	19			Kv3.1	34			Kv3.1	36			Kv4.3	2			Kv3.1	46
		Kv3.2	29			Kv3.2	29			Kv3.2	29			Kv3.2	24			Kv3.2	27							Kv3.2	28
		Kv3.3	75			Kv3.3	75			Kv3.3	75			Kv3.3	29			Kv3.3	75			Total	265			Kv3.3	73
		Kv3.4	50			Kv3.4	50			Kv1.7	63			Kv3.4	22			Kv3.4	51							Kv3.4	48
		Kv4.1	25			Kv4.1	25			Kv4.2	23			Kv4.1	2			Kv4.1	16							Kv4.1	19
		Kv4.2	23			Kv4.2	23			Kv3.1	34			Kv4.2	0			Kv4.2	12							Kv4.2	23
		Kv4.3	19			Kv4.3	19			Kv3.4	50			Kv4.3	3			Kv4.3	9							Kv4.3	16
		Total	839			Total	839			Total	777			Total	361			Total	740							Total	798
	Figure 6	Kv channels kinetic heterogeneity
	Panel C	IC	Cell count(N)
		Kv1.1	88
		Kv1.2	135
		Kv1.3	75
		Kv1.4	117
		Kv1.5	88
		Kv1.6	90
		Kv1.7	80
		Kv10.1	38
		Kv10.2	31
		Kv12.1	45
		Kv12.3	27
		Kv2.1	87
		Kv2.2	97
		Kv3.1	99
		Kv3.2	131
		Kv3.3	103
		Kv3.4	127
		Kv4.1	40
		Kv4.2	21
		Kv4.3	73
		Kv7.1	25
		Total	1617
	Figure 9	Kv channel kinetics across host cell lines and species at 25°C
				Cell count						Cell count
	Panel C		Rat CHO 25c	Rat CV1 25c	Rat HEK 25c		Panel E		Rat CHO 25c	Mouse CHO 25c	Human CHO 25c
		Kv1.1	132	14	33			Kv1.1	132	63	94
		Kv1.4	132	25	46			Kv1.4	132	68	47
		Kv1.6	59	67	37			Kv1.6	59	33	39
		Kv2.1	52	45	57			Kv2.1	52	31	62
		Kv1.5	127	35	58			Kv1.5	127	51	49
	Figure S7	Kv channels kinetic map at 15°C
			15°C
	Panel B	IC	Cell count(N)
		CHOWT	36
		Kv1.1	58
		Kv1.2	94
		Kv1.3	56
		Kv1.4	72
		Kv1.5	40
		Kv1.6	48
		Kv1.7	67
		Kv1.8	99
		Kv2.1	62
		Kv2.2	37
		Kv3.1	43
		Kv3.2	37
		Kv3.3	38
		Kv3.4	71
		Kv4.1	39
		Kv4.2	71
		Kv4.3	45
		Kv5.1	34
		Kv6.1	33
		Kv6.2	45
		Kv6.3	43
		Kv6.4	32
		Kv7.1	74
		Kv7.2	57
		Kv7.3	61
		Kv7.4	62
		Kv7.5	37
		Kv8.1	51
		Kv8.2	48
		Kv9.1	52
		Kv9.2	46
		Kv9.3	42
		Kv10.1	35
		Kv10.2	72
		Kv11.1	79
		Kv11.2	70
		Kv11.3	53
		Kv12.1	68
		Kv12.2	36
		Kv12.3	71
		Total	2214
	Figure S8	Effect of temperature on Kv channels activation and inactivation
			15°C	25°C	35°C
		IC	Cell count(N)	Cell count(N)	Cell count(N)
		Kv1.1	53	71	56
		Kv1.6	44	32	41
		Kv2.2	32	72	39
		Kv2.1	26	39	39
		Kv1.2	77	114	41
		Kv1.5	35	78	34
		Kv1.4	57	87	52
		Kv4.2	29	16	23
		Kv1.3	48	75	36
		Kv3.2	33	89	29
		Kv3.3	37	56	39
		Kv4.3	40	48	19
		Kv4.1	30	40	25
		Kv1.7	59	73	73
		Kv3.1	43	65	34
		Kv3.4	70	95	50
	Figure S12	Kv channel kinetics across host cell lines and species at 35°C
				Cell counts
	Panel B	IC	Rat CHO 35c	Rat CV1 35c	Rat HEK 35c
		Kv1.1	66	19	22
		Kv1.4	51	30	21
		Kv2.1	53	45	22
	Panel D	IC	Rat CHO 25c	Mouse CHO 25c	Human CHO 25c
		Kv1.1	66	30	32
		Kv1.4	51	30	27
		Kv2.1	52	26	30
